# Supplementary material for: FK506-Binding Protein 12.6/1b, a Negative Regulator of [Ca2+], Rescues Memory and Restores Genomic Regulation in the Hippocampus of Aging Rats
Source: J Neurosci. 2018 Jan 24;38(4):1030–41. doi: 10.1523/JNEUROSCI.2234-17.2017 (PMC5783960; doi:10.1523/JNEUROSCI.2234-17.2017)
Supplement: Table 1-1 [file zns999170450so2.xlsx]

## Sheet: Supplemental File 2
Template Pattern	Category	Term	Gene Ontology Annotations	#	p-value	#	Behavioral Correlation	Probe sets
I. Down with Age, unchanged with FK	GOTERM_MF_ALL	GO:0017171~serine hydrolase activity	serine hydrolase activity	18	0.00186657	3	-0.29 ± 0.02	10740924	10726093	10772490	10732411	10802191	10859886	10913736	10717967	10748118	10893877	10803655	10909627	10907315	10721308	10888250	10900363	10854948	10795267
I. Down with Age, unchanged with FK	GOTERM_BP_ALL	GO:0042398~cellular amino acid derivative biosynthetic process	cellular amino acid derivative biosynthetic process	9	0.00289992	0	-0.13 ± 0.04	10893899	10874019	10851023	10880994	10739818	10722097	10933651	10846233	10767001
I. Down with Age, unchanged with FK	GOTERM_CC_ALL	GO:0005887~integral to plasma membrane	integral to plasma membrane	27	0.00498446	1	-0.23 ± 0.02	10857931	10871874	10773849	10907559	10824349	10899554	10805396	10936215	10881063	10708782	10909616	10702562	10895251	10805767	10840245	10744472	10710958	10829046	10730475	10830189	10769476	10909646	10900363	10862216	10744324	10900699	10823853
I. Down with Age, unchanged with FK	GOTERM_BP_ALL	GO:0009308~amine metabolic process	amine metabolic process	27	0.00821354	2	-0.19 ± 0.03	10832358	10893899	10864018	10746872	10739818	10933651	10925478	10923215	10842018	10901910	10721883	10762324	10891402	10861817	10885560	10874019	10913003	10862666	10722097	10922260	10767001	10705987	10849230	10880994	10868853	10846233	10897054
I. Down with Age, unchanged with FK	GOTERM_BP_ALL	GO:0048729~tissue morphogenesis	tissue morphogenesis	19	0.0150118	4	-0.25 ± 0.03	10848315	10718075	10747665	10769919	10737733	10746872	10810210	10821408	10913722	10898281	10730266	10873706	10868853	10860327	10730437	10842465	10743123	10742863	10897054
I. Down with Age, unchanged with FK	GOTERM_BP_ALL	GO:0010628~positive regulation of gene expression	positive regulation of gene expression	36	0.0341311	2	-0.28 ± 0.01	10718075	10746872	10760112	10773849	10708143	10760946	10824600	10842018	10867593	10842104	10719593	10730437	10742863	10740442	10840555	10922933	10871519	10747665	10895618	10781220	10835837	10843216	10829046	10838069	10862547	10939444	10882752	10855969	10875766	10788414	10730266	10868853	10874534	10901531	10852411	10884688
II. Down with Age, Up by FK	GOTERM_CC_FAT	GO:0005856	cytoskeleton	39	0.000964049	24	-0.43 ± 0.02	10742016	10907369	10747084	10747202	10777658	10747044	10765130	10908674	10722241	10899055	10804567	10747011	10932634	10857618	10733417	10790959	10747296	10751441	10702196	10747113	10885484	10747075	10903367	10822665	10737205	10739414	10823303	10725823	10893666	10869530	10940413	10747145	10899061	10930212	10747269	10881661	10886378	10730575	10931182
II. Down with Age, Up by FK	GOTERM_MF_FAT	GO:0022803	passive transmembrane transporter activity	19	0.00388474	7	-0.36 ± 0.03	10728616	10715461	10910133	10910473	10716430	10851544	10828516	10784114	10853871	10782210	10719538	10867111	10780853	10819690	10823875	10917607	10920900	10773030	10886364
II. Down with Age, Up by FK	GOTERM_CC_FAT	GO:0005576	extracellular region	41	0.00801439	20	-0.4 ± 0.02	10809273	10747735	10714782	10882168	10841296	10801434	10803342	10775375	10787107	10792574	10737666	10829630	10757726	10819599	10914771	10879394	10745662	10878400	10902047	10777313	10865868	10702196	10861835	10738140	10834470	10923052	10876193	10913753	10794050	10842684	10812399	10809261	10883381	10704916	10800368	10790238	10815962	10881661	10886378	10753861	10751988
II. Down with Age, Up by FK	GOTERM_BP_FAT	GO:0007398	ectoderm development	8	0.0248948	6	-0.46 ± 0.03	10873736	10850521	10923052	10747269	10800368	10919830	10747296	10751441
II. Down with Age, Up by FK	GOTERM_BP_FAT	GO:0032956	regulation of actin cytoskeleton organization	6	0.0265422	3	-0.42 ± 0.07	10757726	10774701	10777658	10708834	10922956	10823303
II. Down with Age, Up by FK	GOTERM_MF_FAT	GO:0004222	metalloendopeptidase activity	6	0.033453	3	-0.38 ± 0.03	10829630	10726550	10921936	10914771	10882168	10933664
II. Down with Age, Up by FK	GOTERM_BP_FAT	GO:0043405	regulation of MAP kinase activity	8	0.0386805	5	-0.43 ± 0.03	10859337	10737962	10902524	10719580	10708834	10736033	10842684	10751988
III. Up with Age, unchanged by FK	GOTERM_BP_ALL	GO:0006414~translational elongation	translational elongation	36	5.85316e-23	2	0.16 ± 0.03	10776237	10815815	10721676	10796677	10717434	10936480	10904668	10927281	10924217	10879915	10918838	10710846	10844883	10718510	10914308	10831874	10776291	10723233	10762658	10786132	10877916	10705511	10725105	10824596	10938722	10704411	10824082	10760018	10896225	10739395	10872531	10874330	10775130	10737920	10706963	10839876
III. Up with Age, unchanged by FK	GOTERM_CC_ALL	GO:0005764~lysosome	lysosome	35	2.68327e-13	10	0.24 ± 0.03	10792775	10893258	10895705	10708521	10793458	10769218	10771690	10833005	10931919	10771389	10771622	10891834	10713974	10791579	10726979	10869483	10758830	10820693	10758327	10891160	10809912	10802013	10810029	10829976	10872489	10817429	10724529	10850563	10872940	10912161	10911524	10769933	10766970	10831620	10843424
III. Up with Age, unchanged by FK	GOTERM_BP_ALL	GO:0002376~immune system process	immune system process	76	5.00776e-11	22	0.3 ± 0.02	10865607	10865329	10818184	10769797	10940164	10778558	10857435	10812532	10707889	10788238	10865585	10832306	10808774	10732725	10799627	10768269	10750200	10765634	10911315	10769825	10780396	10802013	10810029	10939293	10862527	10754384	10865442	10763808	10920745	10704411	10733553	10911524	10905521	10836849	10874330	10828001	10819489	10908319	10757956	10825869	10757898	10765092
III. Up with Age, unchanged by FK	GOTERM_CC_ALL	GO:0044440~endosomal part	endosomal part	12	3.35647e-06	3	0.29 ± 0.04	10893258	10816791	10756229	10910349	10833005	10784913	10807609	10766970	10831620	10933345	10894560	10788238
III. Up with Age, unchanged by FK	GOTERM_BP_ALL	GO:0002252~immune effector process	immune effector process	21	3.65556e-06	10	0.35 ± 0.03	10908319	10757898	10768269	10865329	10818184	10769797	10802013	10769825	10939293	10826097	10769771	10867461	10865442	10925060	10846854	10911524	10768138	10808774	10933345	10869535	10931717
III. Up with Age, unchanged by FK	GOTERM_BP_ALL	GO:0042274~ribosomal small subunit biogenesis	ribosomal small subunit biogenesis	7	1.97822e-05	0	0.1 ± 0.05	10831874	10723233	10786132	10704411	10877916	10705511	10927281
III. Up with Age, unchanged by FK	GOTERM_BP_ALL	GO:0002366~leukocyte activation during immune response	leukocyte activation during immune response	11	2.28658e-05	2	0.29 ± 0.04	10908319	10786028	10877916	10911524	10939293	10826097	10933345	10920981	10788238	10869535	10867461
III. Up with Age, unchanged by FK	GOTERM_BP_ALL	GO:0019882~antigen processing and presentation	antigen processing and presentation	15	3.96303e-05	4	0.28 ± 0.05	10908319	10712720	10831606	10769797	10780396	10769825	10802013	10831105	10812532	10769771	10763808	10827691	10721667	10831620	10828001
III. Up with Age, unchanged by FK	GOTERM_BP_ALL	GO:0006950~response to stress	response to stress	97	7.25075e-05	20	0.27 ± 0.02	10788278	10865329	10719530	10818184	10769797	10930896	10778558	10812532	10788238	10719394	10856232	10781207	10861997	10726979	10822242	10832306	10727924	10927842	10825582	10758727	10797566	10904653	10747948	10799627	10768269	10907815	10769825	10802013	10939293	10817711	10846286	10806122	10754384	10865442	10816791	10920745	10880381	10820316	10905521	10911524	10930660	10923161
III. Up with Age, unchanged by FK	GOTERM_BP_ALL	GO:0042110~T cell activation	T cell activation	15	0.000976349	5	0.32 ± 0.04	10908319	10765092	10877916	10750200	10765634	10766161	10802013	10865585	10754384	10761992	10832306	10911524	10733553	10768138	10874330
III. Up with Age, unchanged by FK	GOTERM_BP_ALL	GO:0002673~regulation of acute inflammatory response	regulation of acute inflammatory response	8	0.0020411	3	0.34 ± 0.04	10858408	10768269	10846854	10769797	10769825	10768376	10769771	10931717
III. Up with Age, unchanged by FK	GOTERM_BP_ALL	GO:0007243~protein kinase cascade	protein kinase cascade	26	0.00361468	4	0.26 ± 0.03	10756229	10778558	10747506	10824344	10710890	10920109	10761992	10927842	10768138	10897919	10865129	10758727	10823365	10802013	10753005	10766161	10939293	10759538	10898862	10868923	10803281	10816791	10898622	10813007	10933345	10869535
III. Up with Age, unchanged by FK	GOTERM_MF_ALL	GO:0030246~carbohydrate binding	carbohydrate binding	25	0.00450792	2	0.27 ± 0.02	10779673	10855449	10895705	10768269	10820693	10719530	10809912	10773452	10858559	10764069	10773298	10845508	10786465	10920745	10882496	10852106	10872940	10768138	10738972	10779835	10826335	10759173	10874330	10808774	10819305
III. Up with Age, unchanged by FK	GOTERM_BP_ALL	GO:0006468~protein amino acid phosphorylation	protein amino acid phosphorylation	44	0.0057484	12	0.26 ± 0.03	10774782	10710494	10737927	10756229	10718459	10738947	10767489	10824344	10707889	10710890	10920109	10844355	10856232	10861997	10902662	10802065	10761992	10754766	10885235	10732676	10839674	10927842	10760047	10845947	10768138	10865129	10711852	10835964	10758727	10775606	10887918	10753005	10802013	10759538	10939293	10898862	10868923	10867461	10816791	10920745	10728780	10832602
III. Up with Age, unchanged by FK	GOTERM_BP_ALL	GO:0006979~response to oxidative stress	response to oxidative stress	18	0.00951865	2	0.23 ± 0.04	10844229	10904653	10769218	10818184	10719530	10930896	10753005	10939293	10835817	10768376	10806122	10816791	10822242	10850563	10927842	10897919	10792676	10869535
III. Up with Age, unchanged by FK	GOTERM_BP_ALL	GO:0033993~response to lipid	response to lipid	7	0.0133899	0	0.28 ± 0.03	10719394	10920745	10898091	10897919	10766970	10868923	10869535
III. Up with Age, unchanged by FK	GOTERM_BP_ALL	GO:0016337~cell-cell adhesion	cell-cell adhesion	17	0.032362	5	0.3 ± 0.04	10881293	10908319	10764918	10778558	10934056	10826097	10906643	10816791	10832306	10768138	10836849	10801206	10759173	10846794	10832937	10914308	10819305
IV. Up with Age, Down by FK	GOTERM_CC_FAT	GO:0031012	extracellular matrix	20	0.000102921	5	0.34 ± 0.03	10830328	10780205	10935890	10797657	10764050	10711219	10928761	10911287	10771070	10858886	10917883	10717865	10866512	10921772	10768668	10903725	10705213	10895075	10770577	10897529
IV. Up with Age, Down by FK	GOTERM_MF_FAT	GO:0015399	primary active transmembrane transporter activity	11	0.000909671	6	0.38 ± 0.05	10831135	10776608	10740293	10778555	10929063	10905192	10853300	10785826	10805425	10935899	10753198
IV. Up with Age, Down by FK	GOTERM_BP_FAT	GO:0051270	regulation of cell motion	15	0.00101735	4	0.37 ± 0.04	10811185	10876045	10936537	10908896	10879278	10723114	10869946	10771070	10776459	10921772	10841850	10705213	10740293	10756418	10770577
IV. Up with Age, Down by FK	GOTERM_CC_FAT	GO:0016323	basolateral plasma membrane	15	0.00205113	8	0.41 ± 0.04	10855062	10729269	10811185	10876045	10713555	10709993	10711219	10777450	10758050	10785826	10770831	10740293	10853300	10770412	10782704
IV. Up with Age, Down by FK	GOTERM_CC_FAT	GO:0031985	Golgi cisterna	6	0.00264968	4	0.41 ± 0.05	10876045	10902547	10723114	10895585	10729715	10710135
IV. Up with Age, Down by FK	GOTERM_BP_FAT	GO:0001568	blood vessel development	16	0.00345484	2	0.32 ± 0.03	10830328	10780205	10935890	10789291	10876045	10879278	10878112	10911287	10869946	10771070	10905192	10921772	10756418	10929572	10770577	10890886
IV. Up with Age, Down by FK	GOTERM_CC_FAT	GO:0031988	membrane-bounded vesicle	29	0.0075842	14	0.38 ± 0.03	10833180	10780205	10935890	10854056	10921951	10883175	10928761	10758050	10785826	10867049	10791022	10921772	10813361	10821450	10895585	10770577	10903082	10908427	10902547	10711219	10723114	10911287	10726682	10858886	10770831	10705213	10899633	10728960	10836570
IV. Up with Age, Down by FK	GOTERM_BP_FAT	GO:0070482	response to oxygen levels	13	0.0162042	5	0.36 ± 0.04	10730057	10780205	10869946	10771070	10776459	10921772	10895797	10714890	10705213	10738341	10756418	10709875	10770577
IV. Up with Age, Down by FK	GOTERM_BP_FAT	GO:0043627	response to estrogen stimulus	10	0.0241644	5	0.41 ± 0.05	10780205	10714890	10729269	10903725	10705213	10798706	10738341	10869946	10776459	10770577
IV. Up with Age, Down by FK	GOTERM_BP_FAT	GO:0016044	membrane organization	16	0.0247395	9	0.43 ± 0.03	10908427	10865401	10879278	10711219	10893680	10758050	10791022	10800088	10899633	10728960	10836570	10813361	10842613	10870713	10779115	10903082
IV. Up with Age, Down by FK	GOTERM_MF_FAT	GO:0042803	protein homodimerization activity	18	0.0180613	8	0.41 ± 0.03	10842074	10836877	10729269	10811278	10878112	10899545	10858886	10905192	10776459	10864540	10921772	10918186	10826918	10705213	10923012	10817065	10770577	10897529
IV. Up with Age, Down by FK	GOTERM_BP_FAT	GO:0046907	intracellular transport	23	0.0281043	18	0.49 ± 0.03	10908427	10831135	10711219	10878112	10761897	10778555	10893680	10905192	10758050	10753198	10791022	10741918	10899633	10705213	10728960	10864623	10738341	10931387	10868952	10837648	10770577	10770412	10899782
IV. Up with Age, Down by FK	GOTERM_CC_FAT	GO:0031090	organelle membrane	39	0.0385228	27	0.46 ± 0.02	10729269	10865401	10831135	10741239	10883175	10893680	10819816	10756546	10768979	10867049	10785826	10791022	10708760	10813361	10931382	10765772	10727398	10729715	10905804	10838806	10791966	10770996	10935949	10713671	10723114	10709336	10929063	10903482	10803995	10710135	10753198	10712657	10755094	10770831	10899633	10931991	10839232	10747836	10843460
IV. Up with Age, Down by FK	GOTERM_BP_FAT	GO:0048872	homeostasis of number of cells	8	0.0419169	4	0.39 ± 0.07	10921772	10714890	10705213	10741778	10899545	10771070	10770577	10783621
[truncated: 249 more columns]
